# Supplementary material for: Impact of Community Treatment With Ivermectin for the Control of Scabies on the Prevalence of Antibodies to Strongyloides stercoralis in Children
Source: Clin Infect Dis. 2020 May 18;71(12):3226–8. doi: 10.1093/cid/ciaa584 (PMC7819519; doi:10.1093/cid/ciaa584)
Supplement: ciaa584_suppl_Supplementary_Data [file ciaa584_suppl_supplementary_data.xls]

## Sheet: SI_Strongy_Data
	age	gender	scabies	year	arm	NIE_pos	village_ID
1	4	0	0	0	1	0	5
2	10	1	0	0	1	0	5
3	6	1	0	0	1	0	5
4	1	0	0	0	1	0	5
5	9	1	1	0	1	1	5
6	6	1	1	0	1	1	5
7	9	0	1	0	1	0	5
8	5	0	1	0	1	0	5
9	3	0	1	0	1	0	5
10	2	1	1	0	1	0	5
11	3	0	0	0	1	0	5
12	11	0	0	0	1	0	5
13	5	0	1	0	1	0	5
14	4	0	0	0	1	0	5
15	4	1	1	0	1	0	5
16	5	1	1	0	1	0	5
17	5	1	0	0	1	0	5
18	2	1	0	0	1	0	5
19	5	0	0	0	1	0	5
20	5	0	0	0	1	0	5
21	5	0	1	0	1	0	5
22	2	1	1	0	1	0	5
23	6	1	0	0	1	0	5
24	3	0	1	0	1	0	5
25	6	1	0	0	1	0	5
26	10	1	0	0	1	0	5
27	3	1	0	0	1	0	5
28	1	1	0	0	1	0	5
29	5	0	0	0	1	0	5
30	8	1	0	0	1	0	5
31	8	0	0	0	1	0	5
32	3	1	0	0	1	0	5
33	11	1	0	0	1	1	5
34	8	0	1	0	1	0	5
35	11	0	0	0	1	0	5
36	1	1	0	0	1	0	5
37	4	0	0	0	1	0	5
38	10	0	0	0	1	0	5
39	6	0	1	0	1	0	5
40	10	1	1	0	1	0	5
41	6	0	0	0	1	0	5
42	5	0	0	0	1	0	5
43	7	1	0	0	1	0	5
44	2	1	0	0	1	0	5
45	0	1	0	0	1	0	5
46	5	0	1	0	1	0	5
47	7	1	0	0	1	0	5
48	11	0	0	0	1	0	5
49	11	1	1	0	1	1	5
50	11	1	0	0	1	0	5
51	12	1	0	0	1	0	5
52	10	0	0	0	1	0	5
53	1	1	0	0	1	0	5
54	5	1	0	0	1	0	5
55	3	0	0	0	1	0	5
56	5	1	0	0	1	0	5
57	6	0	0	0	1	0	5
58	8	1	0	0	1	0	5
59	7	0	0	0	1	0	5
60	7	1	0	0	1	0	5
61	11	0	0	0	1	0	5
62	1	1	0	0	1	0	5
63	9	1	0	0	1	0	5
64	8	1	0	0	1	0	5
65	10	1	0	0	1	0	5
66	10	1	1	0	1	0	5
67	13	1	0	0	1	0	5
68	1	1	0	0	1	0	5
69	4	1	0	0	1	0	5
70	3	0	0	0	1	0	5
71	7	0	0	0	1	1	5
72	5	1	0	0	1	0	5
73	12	1	0	0	1	0	5
74	10	1	0	0	1	0	5
75	9	1	0	0	1	0	5
76	4	0	0	0	1	0	5
77	10	0	0	0	1	0	5
78	8	0	0	0	1	0	5
79	5	0	0	0	1	0	5
80	2	1	0	0	1	0	5
81	6	1	0	0	1	0	5
82	7	0	0	0	1	0	5
83	5	1	0	0	1	0	5
84	3	0	0	0	1	0	5
85	8	1	0	0	1	1	5
86	7	0	0	0	1	0	5
87	3	1	0	0	1	0	5
88	5	1	0	0	1	0	5
89	4	1	0	0	1	0	5
90	11	1	0	0	1	0	5
91	9	0	0	0	1	1	5
92	8	0	0	0	1	0	5
93	2	0	0	0	1	1	1
94	5	0	0	0	1	0	1
95	1	1	1	0	1	0	1
96	1	1	1	0	1	0	1
97	3	0	0	0	1	0	1
98	7	0	0	0	1	0	1
99	4	1	0	0	1	0	1
100	2	1	0	0	1	0	1
101	4	1	0	0	1	0	1
102	3	0	0	0	1	0	1
103	0	1	0	0	1	0	1
104	3	1	0	0	1	0	1
105	4	1	0	0	1	0	1
106	2	0	0	0	1	0	1
107	12	1	0	0	1	0	1
108	9	0	0	0	1	0	1
109	6	0	1	0	1	0	1
110	3	0	1	0	1	0	1
111	9	1	0	0	1	0	1
112	6	1	0	0	1	0	1
113	3	0	1	0	1	0	1
114	3	1	0	0	1	0	1
115	7	0	0	0	1	0	1
116	5	1	1	0	1	0	1
117	3	1	1	0	1	0	1
118	3	0	1	0	1	1	1
119	4	0	0	0	1	1	1
120	9	0	0	0	1	0	1
121	7	1	0	0	1	0	1
122	5	1	0	0	1	0	1
123	12	1	0	0	1	1	1
124	5	1	1	0	1	0	1
125	2	0	1	0	1	0	1
126	11	1	0	0	1	0	1
127	11	0	0	0	1	1	1
128	6	1	0	0	1	0	1
129	10	1	0	0	1	0	1
130	0	0	0	0	1	0	1
131	1	1	0	0	1	0	1
132	12	0	0	0	1	0	1
133	9	1	0	0	1	0	1
134	7	1	0	0	1	0	1
135	5	1	0	0	1	0	1
136	5	0	0	0	1	0	1
137	12	1	0	0	1	0	1
138	8	1	0	0	1	0	1
139	6	1	1	0	1	0	1
140	3	1	0	0	1	0	1
141	8	1	1	0	1	0	1
142	0	1	0	0	1	0	1
143	10	1	1	0	1	0	1
144	4	0	0	0	1	0	1
145	2	1	0	0	1	0	1
146	3	1	0	0	1	0	1
147	2	0	0	0	1	0	1
148	2	1	1	0	1	0	1
149	2	0	0	0	1	0	1
150	14	0	0	0	1	0	1
151	1	1	0	0	1	0	1
152	0	1	0	0	1	0	1
153	1	1	0	0	1	0	1
154	12	0	0	0	1	0	1
155	3	1	1	0	1	0	1
156	0	0	0	0	1	0	1
157	6	1	0	0	1	0	1
158	5	1	0	0	1	0	1
159	3	1	0	0	1	1	1
160	7	1	0	0	1	1	1
161	6	0	1	0	1	0	1
162	4	1	0	0	1	0	1
163	3	0	0	0	1	0	1
164	10	1	0	0	1	0	1
165	6	1	0	0	1	0	1
166	12	0	0	0	1	0	1
167	6	1	1	0	1	0	1
168	5	0	0	0	1	0	1
169	12	0	1	0	1	0	1
170	10	0	0	0	1	0	1
171	8	1	0	0	1	0	1
172	6	1	0	0	1	0	1
173	5	0	1	0	1	0	1
174	2	1	0	0	1	0	1
175	2	0	0	0	1	0	1
176	0	0	0	0	1	0	1
177	10	0	0	0	1	0	1
178	7	0	0	0	1	0	1
179	3	1	0	0	1	0	1
180	4	1	0	0	1	1	1
181	1	0	0	0	1	0	1
182	9	1	0	0	1	0	1
183	7	0	0	0	1	1	1
184	2	0	0	0	1	0	1
185	3	0	1	0	1	0	1
186	7	1	0	0	1	0	1
187	5	0	0	0	1	0	1
188	3	0	1	0	1	0	1
189	4	0	1	0	1	1	1
190	2	1	0	0	1	0	1
191	2	0	1	0	1	0	1
192	12	0	0	0	1	1	1
193	6	1	0	0	1	1	1
194	10	1	0	0	1	0	1
195	10	1	0	0	1	0	1
196	12	1	0	0	1	0	1
197	8	0	0	0	1	1	1
198	8	1	1	0	1	1	1
199	8	1	0	0	1	1	1
200	7	1	0	0	1	0	1
201	4	1	0	0	1	0	1
202	2	0	1	0	1	0	1
203	2	1	1	0	1	0	1
204	10	1	0	0	1	0	1
205	5	1	0	0	1	0	1
206	8	0	0	0	1	0	1
207	6	0	0	0	1	0	1
208	10	1	0	0	1	1	1
209	7	0	0	0	1	1	1
210	4	0	0	0	1	0	1
211	6	0	0	0	1	0	1
212	11	0	0	0	1	1	1
213	7	1	0	0	1	0	1
214	6	1	0	0	1	0	1
215	5	0	0	0	1	0	1
216	3	0	0	0	1	1	1
217	5	0	0	0	1	0	1
218	3	1	0	0	1	0	1
219	11	1	0	0	1	0	1
220	7	1	0	0	1	0	1
221	12	0	0	0	1	0	1
222	2	0	0	0	1	0	1
223	0	1	0	0	1	0	1
224	10	1	0	0	1	0	1
225	3	1	0	0	1	0	1
226	12	0	0	0	1	0	5
227	13	0	0	0	1	0	5
228	11	0	0	0	1	0	5
229	1	1	0	0	1	0	5
230	8	1	0	0	1	0	5
231	10	1	0	0	1	0	5
232	5	0	0	0	1	0	5
233	3	0	0	0	1	1	5
234	1	0	1	0	1	0	5
235	2	0	0	0	1	0	5
236	12	1	1	0	2	0	3
237	10	1	0	0	2	0	3
238	5	0	0	0	2	0	3
239	23	0	0	0	2	0	3
240	6	1	0	0	2	0	3
241	6	0	0	0	2	0	3
242	3	0	0	0	2	0	3
243	3	1	0	0	2	0	3
244	2	1	0	0	2	0	3
245	12	0	0	0	2	0	3
246	11	0	0	0	2	0	3
247	8	0	0	0	2	0	3
248	5	0	0	0	2	0	3
249	2	1	0	0	2	0	3
250	8	1	0	0	2	1	3
251	10	0	0	0	2	1	3
252	2	0	0	0	2	0	3
253	2	1	0	0	2	0	3
254	0	0	1	0	2	0	3
255	9	1	0	0	2	0	3
256	7	0	1	0	2	1	3
257	6	0	0	0	2	1	3
258	10	0	0	0	2	0	3
259	6	1	1	0	2	0	3
260	4	1	1	0	2	0	3
261	2	0	0	0	2	0	3
262	10	1	0	0	2	1	3
263	12	0	0	0	2	0	3
264	9	0	0	0	2	0	3
265	7	1	0	0	2	1	3
266	5	1	0	0	2	0	3
267	4	1	0	0	2	0	3
268	4	1	0	0	2	0	3
269	1	1	1	0	2	0	3
270	6	0	0	0	2	0	3
271	10	1	0	0	2	0	3
272	10	1	0	0	2	0	3
273	3	1	0	0	2	0	3
274	12	0	0	0	2	1	3
275	9	1	0	0	2	0	3
276	12	0	0	0	2	0	3
277	8	0	0	0	2	0	3
278	6	0	0	0	2	0	3
279	4	1	0	0	2	0	3
280	2	0	1	0	2	0	3
281	10	1	0	0	2	0	3
282	6	1	0	0	2	0	3
283	5	0	0	0	2	0	3
284	4	1	0	0	2	0	3
285	3	1	0	0	2	0	3
286	0	1	0	0	2	0	3
287	9	1	0	0	2	0	3
288	4	1	0	0	2	0	3
289	1	1	1	0	2	0	3
290	0	1	0	0	2	0	3
291	4	0	0	0	2	0	3
292	3	1	0	0	2	0	3
293	5	1	0	0	2	0	3
294	0	1	0	0	2	0	3
295	2	0	1	0	2	0	3
296	4	1	1	0	2	0	3
297	12	1	0	0	2	0	3
298	13	1	0	0	2	0	3
299	8	1	1	0	2	0	3
300	6	0	0	0	2	1	3
301	5	1	0	0	2	0	3
302	4	0	0	0	2	0	3
303	1	1	0	0	2	0	3
304	5	1	0	0	2	0	3
305	2	1	0	0	2	0	3
306	0	1	0	0	2	0	2
307	3	0	0	0	2	0	2
308	2	1	0	0	2	0	2
309	11	1	0	0	2	0	2
310	9	0	1	0	2	0	2
311	8	0	1	0	2	0	2
312	6	0	0	0	2	0	2
313	5	1	0	0	2	0	2
314	3	1	0	0	2	0	2
315	1	0	1	0	2	0	2
316	11	1	0	0	2	0	2
317	5	1	0	0	2	0	2
318	3	1	1	0	2	0	2
319	3	1	1	0	2	0	2
320	7	0	0	0	2	0	2
321	1	0	0	0	2	0	2
322	6	0	0	0	2	0	2
323	1	0	0	0	2	0	2
324	13	1	1	0	2	0	2
325	3	0	0	0	2	0	2
326	2	1	0	0	2	0	2
327	10	1	0	0	2	0	2
328	8	0	0	0	2	0	2
329	5	1	1	0	2	0	2
330	3	1	0	0	2	0	2
331	1	1	0	0	2	0	2
332	3	0	1	0	2	0	2
333	2	0	1	0	2	0	2
334	12	1	0	0	2	0	2
335	7	0	0	0	2	0	2
336	5	1	1	0	2	0	2
337	3	0	0	0	2	0	2
338	3	1	0	0	2	0	2
339	1	0	0	0	2	0	2
340	9	0	0	0	2	0	2
341	7	0	0	0	2	0	2
342	12	1	0	0	2	0	2
343	8	0	0	0	2	0	2
344	4	1	0	0	2	0	2
345	2	0	0	0	2	0	2
346	12	0	0	0	2	0	2
347	9	0	0	0	2	0	2
348	3	0	0	0	2	0	2
349	1	1	0	0	2	0	2
350	12	1	0	0	2	0	2
351	4	0	0	0	2	0	2
352	5	0	0	0	2	0	2
353	0	1	0	0	2	1	2
354	12	0	0	0	2	0	2
355	4	1	0	0	2	0	2
356	10	0	0	0	2	0	2
357	9	0	0	0	2	0	2
358	6	0	0	0	2	0	2
359	3	1	0	0	2	0	2
360	2	0	0	0	2	0	2
361	8	1	0	0	2	0	2
362	7	1	1	0	2	0	2
363	0	1	0	0	2	0	2
364	2	1	0	0	2	0	2
365	4	1	0	0	2	0	2
366	8	0	0	0	2	0	2
367	0	0	1	0	2	0	2
368	11	0	0	0	2	0	2
369	7	0	0	0	2	0	2
370	4	0	0	0	2	0	2
371	4	1	1	0	2	0	2
372	1	0	0	0	2	0	2
373	5	0	0	0	2	0	2
374	8	1	0	0	2	0	2
375	7	0	0	0	2	0	2
376	6	0	1	0	2	0	2
377	5	1	0	0	2	0	2
378	2	0	0	0	2	0	2
379	0	1	0	0	2	0	2
380	4	1	0	0	2	0	2
381	12	0	0	0	2	0	2
382	6	0	0	0	2	0	2
383	4	0	0	0	2	0	2
384	2	1	0	0	2	0	2
385	0	1	0	0	2	0	2
386	10	1	0	0	2	0	2
387	10	1	1	0	2	0	2
388	3	1	0	0	2	0	2
389	11	1	0	0	2	0	2
390	2	1	1	0	2	0	2
391	10	1	0	0	2	1	2
392	0	1	0	0	2	0	2
393	2	1	0	0	2	0	2
394	3	1	1	0	2	0	2
395	2	1	1	0	2	0	2
396	9	0	0	0	2	0	4
397	1	1	0	0	2	0	4
398	5	1	0	0	2	0	4
399	4	0	0	0	2	0	4
400	11	1	0	0	2	0	4
401	9	0	0	0	2	1	4
402	7	1	0	0	2	0	4
403	7	1	0	0	2	0	4
404	6	0	0	0	2	1	4
405	8	1	0	0	2	0	4
406	9	1	0	0	2	0	4
407	3	1	0	0	2	0	4
408	8	1	0	0	2	0	4
409	5	0	0	0	2	0	4
410	3	1	0	0	2	0	4
411	9	0	0	0	2	0	4
412	7	0	1	0	2	0	4
413	5	0	0	0	2	0	4
414	1	0	0	0	2	0	4
415	2	1	1	0	2	0	4
416	1	1	0	0	2	0	4
417	11	1	0	0	2	0	4
418	9	1	0	0	2	1	4
419	8	0	0	0	2	0	4
420	5	1	0	0	2	0	4
421	3	0	0	0	2	0	4
422	0	1	0	0	2	0	4
423	12	1	0	0	2	0	4
424	11	0	0	0	2	0	4
425	8	0	0	0	2	0	4
426	7	0	0	0	2	0	4
427	4	1	0	0	2	0	4
428	12	1	0	0	2	0	4
429	7	1	0	0	2	0	4
430	2	0	0	0	2	0	4
431	12	1	0	0	2	0	4
432	6	1	0	0	2	0	4
433	12	0	0	0	2	1	4
434	7	0	0	0	2	0	4
435	12	0	1	0	2	1	4
436	4	0	0	0	2	0	4
437	8	1	0	0	2	1	4
438	7	0	1	0	2	0	4
439	3	0	0	0	2	0	4
440	1	0	0	0	2	0	4
441	3	0	0	0	2	0	4
442	4	1	0	0	2	0	4
443	6	0	0	0	2	0	4
444	5	1	0	0	2	0	4
445	2	0	0	0	2	0	4
446	3	1	0	0	2	0	4
447	6	1	1	0	2	0	4
448	5	1	1	0	2	0	4
449	0	1	0	0	2	0	4
450	3	0	1	0	2	0	4
451	12	1	0	0	2	0	4
452	6	1	0	0	2	0	4
453	4	1	0	0	2	0	4
454	12	0	0	0	2	1	4
455	10	0	0	0	2	0	4
456	7	0	0	0	2	0	4
457	3	1	0	0	2	0	4
458	3	0	0	0	2	0	4
459	1	0	0	0	2	0	4
460	7	1	0	0	2	0	4
461	5	1	0	0	2	0	4
462	2	1	0	0	2	0	4
463	7	0	0	0	2	1	4
464	6	1	0	0	2	0	4
465	11	0	0	0	2	0	4
466	9	1	0	0	2	0	4
467	2	0	0	0	2	0	4
468	1	0	0	0	2	0	4
469	6	0	0	0	2	0	4
470	5	0	0	0	2	0	4
471	19	1	0	0	2	0	4
472	12	1	0	0	2	0	4
473	10	1	0	0	2	0	4
474	6	0	0	0	2	0	4
475	5	0	0	0	2	0	4
476	4	1	0	0	2	0	4
477	3	1	0	0	2	0	4
478	10	1	0	0	2	0	4
479	9	1	1	0	2	0	4
480	8	0	0	0	2	0	4
481	7	0	0	0	2	0	4
482	12	1	0	0	2	0	4
483	8	0	0	0	2	0	4
484	5	0	0	0	2	0	4
485	3	1	0	0	2	0	4
486	12	0	0	0	2	0	4
487	7	0	0	0	2	0	4
488	0	1	0	0	2	0	4
489	12	0	0	0	2	0	4
490	10	0	0	0	2	0	4
491	8	1	0	0	2	0	4
492	4	0	1	0	2	0	4
493	2	0	0	0	2	0	4
494	1	1	0	0	2	0	4
495	12	1	0	0	2	0	4
496	11	0	0	0	2	0	4
497	3	0	0	0	2	0	4
498	6	0	0	0	2	1	4
499	3	1	0	0	2	0	4
500	1	1	0	0	2	0	4
501	11	1	1	0	2	0	4
502	6	1	1	0	2	1	4
503	5	1	0	0	2	0	4
504	5	0	1	0	2	0	4
505	2	1	0	0	2	0	4
506	0	1	0	0	2	0	4
507	10	1	0	0	2	1	4
508	5	0	0	0	2	0	4
509	1	0	0	0	2	0	4
510	12	0	0	0	2	0	4
511	11	0	0	0	2	0	4
512	9	1	0	0	2	0	4
513	5	0	0	0	2	0	4
514	1	0	0	0	2	0	4
515	1	0	1	0	2	0	4
516	10	1	0	0	2	0	4
517	5	1	0	0	2	0	4
518	0	0	0	0	2	0	4
519	9	1	0	0	2	0	4
520	8	0	0	0	2	0	4
521	6	1	1	0	2	1	4
522	1	1	1	0	2	0	4
523	8	1	0	0	2	0	4
524	20	0	0	0	2	0	4
525	4	0	0	0	2	0	4
526	4	0	0	0	2	0	4
527	3	0	0	0	2	0	4
528	3	0	0	0	2	0	4
529	1	0	0	0	2	0	4
530	11	0	0	0	2	0	4
531	4	0	0	0	2	0	4
532	1	1	0	0	2	0	4
533	2	1	0	0	2	0	4
534	1	0	0	0	2	0	4
535	7	1	0	0	2	0	4
536	6	1	0	0	2	1	4
537	6	1	1	0	2	0	4
538	0	1	0	0	2	0	4
539	4	1	0	0	2	0	4
540	11	0	1	1	1	0	5
541	2	1	0	1	1	0	5
542	9	1	0	1	1	0	5
543	3	0	0	1	1	0	5
544	12	1	0	1	1	0	5
545	6	0	0	1	1	0	5
546	1	1	1	1	1	0	5
547	7	0	0	1	1	0	5
548	4	1	0	1	1	0	5
549	7	1	0	1	1	0	5
550	3	1	0	1	1	0	5
551	10	0	0	1	1	1	5
552	11	0	0	1	1	1	5
553	8	1	0	1	1	0	5
554	2	1	0	1	1	0	5
555	12	0	0	1	1	0	5
556	10	1	0	1	1	0	5
557	3	1	0	1	1	0	5
558	8	1	0	1	1	0	5
559	5	0	0	1	1	0	5
560	6	0	0	1	1	0	5
561	6	0	0	1	1	0	5
562	4	0	0	1	1	0	5
563	6	0	0	1	1	0	5
564	4	1	0	1	1	0	5
565	12	1	0	1	1	0	5
566	7	0	0	1	1	0	5
567	5	0	0	1	1	0	5
568	9	0	0	1	1	0	5
569	1	0	0	1	1	0	5
570	5	0	0	1	1	0	5
571	3	1	0	1	1	0	5
572	5	0	0	1	1	0	5
573	6	0	0	1	1	0	5
574	4	1	0	1	1	0	5
575	8	0	0	1	1	0	5
576	3	1	0	1	1	0	5
577	12	0	0	1	1	0	5
578	5	0	0	1	1	0	5
579	10	1	0	1	1	0	5
580	6	1	0	1	1	0	5
581	9	1	0	1	1	0	5
582	7	0	0	1	1	0	5
583	7	0	0	1	1	0	5
584	12	1	0	1	1	0	5
585	4	0	0	1	1	0	5
586	8	1	0	1	1	0	5
587	4	0	1	1	1	0	5
588	6	1	0	1	2	0	3
589	4	1	0	1	2	0	3
590	6	0	0	1	2	0	3
591	9	1	0	1	2	0	3
592	4	1	0	1	2	0	3
593	1	1	0	1	2	0	3
594	4	1	0	1	2	0	3
595	6	0	0	1	2	0	3
596	12	1	0	1	2	0	3
597	10	1	0	1	2	0	3
598	9	0	0	1	2	0	3
599	5	1	0	1	2	0	3
600	5	0	0	1	2	0	3
601	1	1	0	1	2	0	3
602	5	1	0	1	2	1	3
603	2	1	0	1	2	0	3
604	0	1	0	1	2	0	3
605	10	0	0	1	2	0	3
606	7	1	0	1	2	1	3
607	4	1	0	1	2	0	3
608	6	1	0	1	2	0	3
609	11	0	0	1	2	1	3
610	12	0	0	1	2	0	3
611	7	0	0	1	2	0	3
612	11	0	0	1	2	0	3
613	7	0	0	1	2	0	3
614	9	1	0	1	2	0	3
615	3	1	0	1	2	0	3
616	2	0	0	1	2	0	3
617	12	0	0	1	2	0	3
618	8	1	0	1	2	1	3
619	10	0	0	1	2	0	3
620	4	0	0	1	2	0	3
621	11	0	0	1	2	0	3
622	6	0	0	1	2	0	3
623	3	1	0	1	2	0	3
624	11	0	0	1	2	0	3
625	3	1	0	1	2	0	3
626	3	1	0	1	2	0	3
627	1	1	0	1	2	0	3
628	1	0	1	1	2	0	3
629	2	1	0	1	2	1	3
630	2	1	0	1	2	0	3
631	4	1	0	1	2	0	3
632	6	0	0	1	2	0	3
633	9	0	0	1	2	0	2
634	7	1	0	1	2	0	2
635	4	1	0	1	2	0	2
636	11	0	0	1	2	0	2
637	11	1	0	1	2	0	2
638	6	1	0	1	2	0	2
639	3	0	0	1	2	0	2
640	1	1	0	1	2	0	2
641	11	1	0	1	2	0	2
642	9	0	0	1	2	0	2
643	7	1	0	1	2	0	2
644	8	1	0	1	2	0	2
645	2	0	0	1	2	0	2
646	6	0	0	1	2	0	2
647	7	0	0	1	2	0	2
648	11	1	0	1	2	0	4
649	6	0	0	1	2	1	4
650	7	0	0	1	2	0	4
651	6	1	0	1	2	0	4
652	6	1	0	1	2	0	4
653	2	0	0	1	2	0	4
654	4	0	0	1	2	0	4
655	8	0	0	1	2	0	4
656	1	1	0	1	2	0	4
657	11	1	0	1	2	0	4
658	10	0	0	1	2	0	4
659	10	0	0	1	2	0	4
660	7	1	0	1	2	0	4
661	3	1	1	1	2	0	4
662	1	0	0	1	2	0	4
663	1	1	0	1	2	0	4
664	11	0	0	1	2	0	4
665	2	0	0	1	1	0	5
666	10	1	0	1	1	0	5
667	12	1	0	1	1	0	5
668	10	1	0	1	1	0	5
669	7	0	0	1	1	0	5
670	10	1	0	1	1	0	5
671	2	1	0	1	1	0	5
672	3	0	0	1	1	0	5
673	8	1	0	1	1	1	5
674	4	1	0	1	1	1	1
675	2	1	0	1	1	0	1
676	0	1	0	1	1	0	1
677	6	1	0	1	1	0	1
678	7	0	0	1	1	0	1
679	2	1	0	1	1	0	1
680	1	1	0	1	1	0	1
681	5	0	0	1	1	0	1
682	2	0	0	1	1	0	1
683	7	1	0	1	1	0	1
684	12	0	0	1	1	0	1
685	10	0	0	1	1	0	1
686	9	1	0	1	1	0	1
687	0	1	0	1	1	0	1
688	3	1	0	1	1	0	1
689	8	0	0	1	1	0	1
690	6	0	0	1	1	0	1
691	4	0	0	1	1	0	1
692	3	1	0	1	1	0	1
693	4	1	0	1	1	0	1
694	2	1	0	1	1	0	1
695	5	0	0	1	1	0	1
696	3	0	0	1	1	0	1
697	4	0	0	1	1	0	1
698	5	0	0	1	1	0	1
699	2	0	0	1	1	0	1
700	1	1	0	1	1	0	1
701	4	1	0	1	1	0	1
702	6	1	0	1	1	0	1
703	11	0	0	1	1	0	1
704	10	0	0	1	1	0	1
705	7	1	0	1	1	0	1
706	1	0	0	1	1	0	1
707	3	1	0	1	1	0	1
708	0	0	0	1	1	0	1
709	10	1	1	1	1	0	1
710	10	0	0	1	1	0	1
711	5	0	0	1	1	0	1
712	2	1	0	1	1	0	1
713	2	0	0	1	1	0	1
714	4	0	0	1	1	1	1
715	12	0	0	1	1	0	1
716	9	1	0	1	1	0	1
717	10	1	0	1	1	0	1
718	3	0	0	1	1	0	1
719	0	0	0	1	1	0	1
720	2	0	0	1	1	0	1
721	2	0	0	1	1	0	1
722	6	0	0	1	1	0	1
723	3	1	0	1	1	0	1
724	1	1	0	1	1	0	1
725	8	0	0	1	1	0	1
726	0	0	0	1	1	0	1
727	2	0	0	1	1	0	1
728	6	1	0	1	1	0	1
729	2	0	0	1	1	0	1
730	6	1	0	1	1	0	1
731	10	0	0	1	1	0	1
732	8	1	0	1	1	0	1
733	4	0	0	1	1	0	1
734	3	0	0	1	1	0	1
735	1	1	0	1	1	0	1
736	6	0	0	1	1	0	1
737	4	0	0	1	1	0	1
738	7	1	0	1	1	0	1
739	10	1	0	1	1	0	1
740	1	1	0	1	1	0	1
741	9	0	0	1	1	0	1
742	6	1	0	1	1	0	1
743	5	0	0	1	1	0	1
744	8	1	0	1	1	1	1
745	12	0	0	1	1	1	1
746	3	1	0	1	1	0	1
747	7	1	0	1	1	0	1
748	6	1	0	1	1	0	1
749	6	0	0	1	1	1	1
750	4	1	0	1	1	0	1
751	2	0	0	1	1	0	1
752	4	1	0	1	1	0	1
753	3	0	0	1	1	0	1
754	2	0	0	1	1	0	1
755	5	1	0	1	1	0	1
756	6	1	0	1	1	0	1
757	5	0	0	1	1	0	1
758	12	1	0	1	1	0	1
759	6	0	0	1	1	0	1
760	6	1	0	1	1	0	1
761	3	0	0	1	1	0	1
762	6	0	0	1	1	0	1
763	6	0	0	1	1	0	1
764	0	1	0	1	1	0	1
765	2	0	0	1	1	0	1
766	5	1	0	1	1	0	1
767	3	1	0	1	1	0	1
768	0	1	0	1	1	0	1
769	11	1	0	1	1	0	1
770	7	0	0	1	1	0	1
771	6	0	0	1	1	0	1
772	5	0	0	1	1	0	1
773	3	1	0	1	1	0	1
774	5	1	0	1	1	0	1
775	10	1	0	1	1	0	1
776	0	0	0	1	1	0	1
777	10	1	0	1	1	0	1
778	3	1	0	1	1	0	1
779	6	0	0	1	1	0	1
780	8	1	0	1	1	0	1
781	1	0	0	1	1	0	1
782	3	0	0	1	1	1	1
783	0	1	0	1	2	0	3
784	7	0	0	1	2	0	3
785	4	1	0	1	2	0	3
786	0	0	0	1	2	0	3
787	5	0	0	1	2	0	3
788	5	0	0	1	2	0	3
789	4	0	0	1	2	0	3
790	3	1	0	1	2	0	3
791	6	0	0	1	2	0	3
792	7	0	0	1	2	0	3
793	9	1	0	1	2	0	3
794	5	1	0	1	2	0	3
795	5	1	0	1	2	0	3
796	7	1	0	1	2	0	3
797	3	0	0	1	2	0	3
798	0	0	0	1	2	0	3
799	3	1	0	1	2	0	3
800	8	0	0	1	2	0	3
801	2	0	0	1	2	0	3
802	3	0	1	1	2	0	3
803	13	0	0	1	2	0	3
804	1	1	0	1	2	0	3
805	1	1	0	1	2	0	3
806	8	1	0	1	2	0	3
807	6	1	0	1	2	0	3
808	9	0	0	1	2	0	3
809	3	0	0	1	2	0	3
810	3	1	0	1	2	0	2
811	6	1	0	1	2	0	2
812	2	1	0	1	2	0	2
813	0	1	0	1	2	0	2
814	3	0	0	1	2	0	2
815	3	0	0	1	2	0	2
816	0	0	0	1	2	0	2
817	8	0	0	1	2	1	2
818	6	1	0	1	2	0	2
819	4	1	0	1	2	0	2
820	3	0	0	1	2	0	2
821	12	0	0	1	2	0	2
822	8	0	0	1	2	0	2
823	6	1	0	1	2	0	2
824	0	1	0	1	2	0	2
825	3	1	0	1	2	0	2
826	8	0	0	1	2	0	2
827	10	0	0	1	2	0	2
828	4	1	0	1	2	0	2
829	1	1	0	1	2	0	2
830	2	1	0	1	2	0	2
831	1	0	0	1	2	0	2
832	0	0	0	1	2	0	2
833	2	0	0	1	2	0	2
834	6	1	0	1	2	0	2
835	1	0	0	1	2	0	2
836	9	0	0	1	2	0	2
837	12	1	0	1	2	0	2
838	9	1	0	1	2	0	2
839	8	0	0	1	2	0	2
840	1	1	0	1	2	0	2
841	2	1	0	1	2	0	2
842	5	1	0	1	2	0	2
843	3	1	0	1	2	0	2
844	4	0	0	1	2	0	2
845	8	0	0	1	2	0	2
846	3	1	0	1	2	0	2
847	2	0	0	1	2	0	2
848	0	0	0	1	2	0	2
849	6	0	0	1	2	0	2
850	9	0	0	1	2	0	2
851	10	0	0	1	2	0	2
852	4	1	0	1	2	0	2
853	3	1	0	1	2	0	2
854	1	1	0	1	2	0	2
855	2	1	0	1	2	0	2
856	7	0	0	1	2	0	2
857	3	1	0	1	2	0	2
858	0	0	0	1	2	0	2
859	5	1	0	1	2	0	2
860	11	1	0	1	2	0	2
861	3	1	0	1	2	0	2
862	4	0	0	1	2	0	2
863	12	1	0	1	2	1	2
864	12	1	0	1	2	0	2
865	10	1	0	1	2	0	2
866	11	1	0	1	2	0	2
867	3	1	0	1	2	0	2
868	9	1	0	1	2	0	2
869	11	0	0	1	2	0	2
870	7	0	0	1	2	0	2
871	11	1	0	1	2	0	2
872	7	0	0	1	2	0	2
873	5	0	0	1	2	0	2
874	3	1	0	1	2	0	2
875	1	0	0	1	2	0	2
876	12	0	0	1	2	0	2
877	9	1	0	1	2	0	2
878	9	0	0	1	2	0	2
879	10	0	0	1	2	0	2
880	8	0	0	1	2	0	2
881	2	0	0	1	2	0	2
882	2	1	0	1	2	0	2
883	4	1	0	1	2	0	2
884	3	0	0	1	2	0	2
885	1	1	0	1	2	0	2
886	3	1	0	1	2	0	2
887	11	1	0	1	2	0	2
888	12	1	0	1	2	0	2
889	5	0	0	1	2	0	4
890	2	0	0	1	2	0	4
891	9	1	0	1	2	0	4
892	11	1	0	1	2	0	4
893	2	1	0	1	2	0	4
894	1	0	1	1	2	0	4
895	2	1	0	1	2	0	4
896	4	0	0	1	2	0	4
897	7	1	0	1	2	0	4
898	6	0	0	1	2	0	4
899	2	1	0	1	2	0	4
900	6	0	0	1	2	0	4
901	9	0	0	1	2	0	4
902	3	1	0	1	2	0	4
903	5	0	0	1	2	1	4
904	5	0	0	1	2	0	4
905	4	0	0	1	2	0	4
906	6	0	0	1	2	0	4
907	2	0	0	1	2	0	4
908	4	0	0	1	2	0	4
909	7	0	0	1	2	0	4
910	12	1	0	1	2	0	4
911	5	1	0	1	2	0	4
912	8	0	0	1	2	0	4
913	4	1	0	1	2	0	4
914	11	0	0	1	2	0	4
915	9	1	0	1	2	0	4
916	0	0	0	1	2	0	4
917	5	1	0	1	2	0	4
918	3	1	0	1	2	0	4
919	10	0	0	1	2	0	4
920	6	0	0	1	2	1	4
921	4	1	0	1	2	0	4
922	9	1	0	1	2	0	4
923	8	0	0	1	2	0	4
924	9	0	0	1	2	0	4
925	12	0	0	1	2	0	4
926	4	0	0	1	2	0	4
927	1	1	0	1	2	0	4
928	2	0	0	1	2	0	4
929	2	0	0	1	2	0	4
930	11	0	0	1	2	0	4
931	5	1	0	1	2	0	4
932	8	0	0	1	2	0	4
933	9	0	0	1	2	0	4
934	8	0	0	1	2	0	4
935	5	1	0	1	2	0	4
936	1	1	0	1	2	0	4
937	2	1	0	1	2	0	4
938	10	1	0	1	2	0	4
939	9	0	0	1	2	0	4
940	7	1	0	1	2	0	4
941	4	0	0	1	2	0	4
942	1	1	0	1	2	0	4
943	6	1	0	1	2	0	4
944	10	0	0	1	2	0	4
945	8	0	0	1	2	0	4
946	12	1	0	1	2	0	4
947	11	1	0	1	2	0	4
948	7	0	0	1	2	0	4
949	NA	0	0	1	2	0	4
950	4	1	0	1	2	0	4
951	1	0	0	1	2	0	4
952	8	0	0	1	2	0	4
953	3	0	0	1	2	0	4
954	4	0	0	1	2	1	4
955	8	0	0	1	2	0	4
956	11	1	0	1	2	0	4
957	7	0	0	1	2	0	4
958	5	0	0	1	2	1	4
959	1	1	0	1	2	0	4
960	1	1	0	1	2	0	4
961	3	0	0	1	2	0	4
962	12	1	0	1	2	1	4
963	11	0	0	1	2	1	4
964	9	0	0	1	2	0	4
965	4	1	0	1	2	0	4
966	12	0	0	1	2	0	4
967	1	0	0	1	2	0	4
968	11	1	0	1	2	0	4
969	10	0	0	1	2	0	4
970	12	1	0	1	2	0	4
971	9	0	0	1	2	0	4
972	4	1	0	1	2	0	4
973	6	1	0	1	2	0	4
974	5	1	0	1	2	0	4
975	7	0	0	1	2	0	4
976	8	0	0	1	2	0	4
977	4	1	0	1	1	0	1
978	3	0	0	1	1	0	1
979	1	1	0	1	1	0	1
980	10	0	0	1	1	0	1
981	1	1	0	1	1	0	1
982	8	1	0	1	1	0	1
983	10	1	0	1	1	0	1
984	1	0	0	1	1	0	5
985	7	0	0	1	1	0	5
986	9	1	0	1	1	0	5
987	10	1	0	1	1	0	5
