# Supplementary material for: Impact of Community Treatment With Ivermectin for the Control of Scabies on the Prevalence of Antibodies to Strongyloides stercoralis in Children
Source: Clin Infect Dis. 2020 May 18;71(12):3226–8. doi: 10.1093/cid/ciaa584 (PMC7819519; doi:10.1093/cid/ciaa584)
Supplement: ciaa584_suppl_Supplementary_Table_1 [file ciaa584_suppl_supplementary_table_1.xlsx]

## Sheet: Sheet1
Age	Mean MFI at Baseline	Mean MFI at follow-up	Absolute Change in Mean MFI	Relative Change in Mean MFI (%)
0	54	21	33	61
1	19	19	0	0
2	69	51	18	26
3	259	240	19	7
4	101	78	23	22
5	77	57	20	25
6	2869	726	2143	74
7	1842	92	1750	95
8	748	137	611	81
9	1435	32	1403	97
10	1181	168	1013	85
11	2314	1215	1099	47
12	1479	270	1209	81
